# Supplementary material for: Increased Leaf Bacterial Network Complexity along the Native Plant Diversity Gradient Facilitates Plant Invasion?
Source: Plants (Basel). 2023 Mar 22;12(6):1406. doi: 10.3390/plants12061406 (PMC10052042; doi:10.3390/plants12061406)
Supplement: Supplementary file 1 [file plants-12-01406-s001.zip]

Archive with 1 entries (1 files):
- plants-2214498-supplementary.pdf
